# Supplementary material for: The LAMMER Kinase MoKns1 Regulates Growth, Conidiation and Pathogenicity in Magnaporthe oryzae
Source: Int J Mol Sci. 2022 Jul 22;23(15):8104. doi: 10.3390/ijms23158104 (PMC9332457; doi:10.3390/ijms23158104)
Supplement: Supplementary file 1 [file ijms-23-08104-s001.zip]

Archive with 1 entries (1 files):
- ijms-1740649-supplementary.pdf
